# Supplementary material for: Fabrication, DFT Calculation, and Molecular Docking of Two Fe(III) Imine Chelates as Anti-COVID-19 and Pharmaceutical Drug Candidate
Source: Int J Mol Sci. 2022 Apr 3;23(7):3994. doi: 10.3390/ijms23073994 (PMC8999679; doi:10.3390/ijms23073994)
Supplement: Supplementary file 1 [file ijms-23-03994-s001.zip]

Archive with 1 entries (1 files):
- ijms-1660002-supplementary.pdf
